# Supplementary material for: CDK12 and PAK2 as novel therapeutic targets for human gastric cancer
Source: Theranostics. 2020 May 15;10(14):6201–15. doi: 10.7150/thno.46137 (PMC7255043; doi:10.7150/thno.46137)
Supplement: Supplementary file 2 — Key Resources Table. [file thnov10p6201s2.xlsx]

## Sheet: ANTIBODY
REAGENT or RESOURCE	SOURCE	IDENTIFIER
Antibodies
CDK12 Antibody	Cell Signaling Technology	11973
CrkRS Antibody	NOVUS Biologicals	NBP1-85451
CrkRS Antibody	NOVUS Biologicals	NB100-87011
CRKRS monoclonal antibody(M04) clone 3c1	Abnova	h00051755-M04
β-Actin	Santa Cruz Biotechnology	sc47778
HRP-conjugated GAPDH Mouse Monoclonal antibody	Proteintech	HRP-60004
Cyclin A2 (BF683) Mouse mAb	Cell Signaling Technology	4656
PAK2 Antibody	Cell Signaling Technology	2608
Anti-PAK2 antibody[EP796Y]	Abcam	ab76293
PAK2 Antibody(3B5)	NOVUS Biologicals	NBP1-47542
HA Tag Monoclonal Antibody	Thermo Fisher Scientific	26183
Myc-Tag (9B11) Mouse mAb	Cell Signaling Technology	2276
Phospho-Threonine Antibody (P-Thr-Polyclonal)	Cell Signaling Technology	9381
Anti-Phosphoserine	Abcam	ab9332
GST	Santa Cruz Biotechnology	sc-138
Ki-67 Antibody	Thermo Fisher Scientific	PA5-19462
Phospho-Akt (Thr308) (D25E6) XP® Rabbit mAb	Cell Signaling Technology	13038
Phospho-Akt (Ser473) (D9E) XP® Rabbit mAb	Cell Signaling Technology	4060
Akt (pan) (C67E7) Rabbit mAb	Cell Signaling Technology	4691
Phospho-MEK1/2 (Ser217/221) (41G9) Rabbit mAb	Cell Signaling Technology	9154
MEK1/2 (L38C12) Mouse mAb	Cell Signaling Technology	4694
Phospho-p44/42 MAPK (Erk1/2) (Thr202/Tyr204) (D13.14.4E) XP® Rabbit mAb	Cell Signaling Technology	4370
p44/42 MAPK (Erk1/2) (137F5) Rabbit mAb	Cell Signaling Technology	4695
Phospho-SAPK/JNK (Thr183/Tyr185) (81E11) Rabbit mAb	Cell Signaling Technology	4668
SAPK/JNK Antibody	Cell Signaling Technology	9252
p-c-Jun (Ser73)	Santa Cruz Biotechnology	sc-16311-R
Phospho-c-Jun (Ser63) (54B3) Rabbit mAb	Cell Signaling Technology	2361
Phospho-c-Jun (Ser73) (D47G9) XP® Rabbit mAb	Cell Signaling Technology	3270
c-Jun	Santa Cruz Biotechnology	sc-1694
CDK2 (78B2) Rabbit mAb	Cell Signaling Technology	2546
CDK4 (D9G3E) Rabbit mAb	Cell Signaling Technology	12790
Cyclin D3 (DCS22) Mouse mAb	Cell Signaling Technology	2936
Cleaved PARP (Asp214) (D64E10) XP® Rabbit mAb	Cell Signaling Technology	5625
PARP Antibody	Cell Signaling Technology	9542
HRP-conjugated GAPDH Mouse Monoclonal antibody	Proteintech	HRP-60004
Biological Samples
Human gastric tumor tissue array	Shanghai Outdo Biotech Company	HStmA160CS01
Gastric cancer patient-derived xenografts(PDX)	This paper
Human gastric cancer cell-derived xenografts(CDX)	This paper
Chemicals,Peptides,and Recombinant Proteins
PAK2 Protein	SignalChem	P03-34G
CDK12 (CRKRS) Protein	SignalChem	C62-35G
MBP Protein	SignalChem	M42-54G
FRAX486	MedChemExpress	HY-15542B
Dinaciclib	MedChemExpress	HY-10492
Valrubicin	MedChemExpress	HY-13772
Procaterol Hydrochloride Oral Solution	HANCHEN PHARMACY	H20103117
Critical Commercial Assays
Thiazolyl blue tetrazolium bromide （MTT）	Solarbio	298-93-1
Bacto Agar	BD Biosciences	5054861
Ambion™ RNase A, affinity purified, 1 mg/mL	Invitrogen™	AM2271
Pacific Blue™ Annexin V/SYTOX™ AADvanced™ Apoptosis Kit, for flow cytometry	Thermo Fisher Scientific	A35136
BCA Protein Assay Kit	Solarbio	PC0020
AxyPrep Plasmid Midiprep Kit 25-prep	AxyGEN	31418KAI
Crystal violet	Solarbio	C8470
Human Cell Line
HGC27	Type Culture Collection of the Chinese Academy of Sciences (Shanghai, China)
AGS	ATCC	CRL-1739
SNU-1	ATCC	CRL-5971
KATOIII	ATCC	HTB-103
NCI-N87	ATCC	CRL-5822
293T	ATCC	CRL-1573
DLD1	ATCC	CCL-221
HCT116	ATCC	CCL-247
HCT15	ATCC	CCL-225
SW620	ATCC	CCL-227
KYSE30	Type Culture Collection of the Chinese Academy of Sciences (Shanghai, China)
KYSE450	Type Culture Collection of the Chinese Academy of Sciences (Shanghai, China)
A549	ATCC	CCL-185
Oligonucleotides
shRNA targeting sequence:CDK12#2 Foward CCGGGAAGTAGAAGTCCTGCATATTCTCGAGAATATGCAGGACTTCTACTTCTTTTTG	This paper
shRNA targeting sequence:CDK12#2 Reverse AATTCAAAAAGAAGTAGAAGTCCTGCATATTCTCGAGAATATGCAGGACTTCTACTTC	This paper
shRNA targeting sequence:CDK12#5 Foward CCGGGCACTGAAAGAGGAGATTGTTCTCGAGAACAATCTCCTCTTTCAGTGCTTTTTG	This paper
shRNA targeting sequence:CDK12#5 Reverse AATTCAAAAAGCACTGAAAGAGGAGATTGTTCTCGAGAACAATCTCCTCTTTCAGTGC	This paper
shRNA targeting sequence:PAK2#2 Foward CCGGCAGACCTCCAATATCACCAAACTCGAGTTTGGTGATATTGGAGGTCTGTTTTTG	This paper
shRNA targeting sequence:PAK2#2 Reverse AATTCAAAAACAGACCTCCAATATCACCAAACTCGAGTTTGGTGATATTGGAGGTCTG	This paper
shRNA targeting sequence:PAK2#3 Foward CCGGTGGGAATGGAAGGATCTGTTACTCGAGTAACAGATCCTTCCATTCCCATTTTTG	This paper
shRNA targeting sequence:PAK2#3 Reverse AATTCAAAAATGGGAATGGAAGGATCTGTTACTCGAGTAACAGATCCTTCCATTCCCA	This paper
shRNA targeting sequence:RAD50#2 Foward CCGGGAGATTCGTGATCAGATTACACTCGAGTGTAATCTGATCACGAATCTCTTTTTG	This paper
shRNA targeting sequence:RAD50#2 Reverse AATTCAAAAAGAGATTCGTGATCAGATTACACTCGAGTGTAATCTGATCACGAATCTC	This paper
shRNA targeting sequence:RAD50#3 Foward CCGGCGACCATCATTGAATGTCTAACTCGAGTTAGACATTCAATGATGGTCGTTTTTG	This paper
shRNA targeting sequence:RAD50#3 Reverse AATTCAAAAACGACCATCATTGAATGTCTAACTCGAGTTAGACATTCAATGATGGTCG	This paper
Primer T134A Foward TTCTACGACTCCAACGCAGTGAAGCA	This paper
Primer T134A Reverse CGTTGGAGTCGTAGAACTTTAGGACA	This paper
Primer T169A Foward AGCACCGCAGTAGTGGCAGAGGAGGA	This paper
Primer T169A Reverse CCACTACTGCGGTGCTTCTGTTCCCT	This paper
Primer pGEX-6p-1 Foward CGGGATCCATGTCTGATAACGGAGAACTG	This paper
Primer pGEX-6p-1 Reverse CCCTCGAGTTAACGGTTACTCTTCATTGCTTCT	This paper
Primer pcDNA3.1-3×HA-PAK2 WT Foward CGGGATCCATGTCTGATAACGGAGAACTG	This paper
Primer pcDNA3.1-3×HA-PAK2 WT Reverse CCCTCGAGACGGTTACTCTTCATTGCTTC	This paper
Primer pcDNA3.1-3×HA-PAK2 P27 Foward CGGGATCCATGTCTGATAACGGAGAACTG	This paper
Primer pcDNA3.1-3×HA-PAK2 P27 Reverse CCCTCGAGATCAACATGTGAATCACCAACT	This paper
Primer pcDNA3.1-3×HA-PAK2 P34 Foward CGGGATCCATGGGTGCTGCCAAGTCTTTA	This paper
Primer pcDNA3.1-3×HA-PAK2 P34 Reverse CCCTCGAGACGGTTACTCTTCATTGCTTCTTTAG	This paper
Primer pcDNA3.1-3×HA-PAK2 KD Foward CGGGATCCATGTATACAAGATATGAAAAAATT	This paper
Primer pcDNA3.1-3×HA-PAK2 KD Reverse CCCTCGAGGAAAGGATGCTGTAATAATT	This paper
Primer pCDH-CMV-MCS-EF1-GFP+Puro Foward GCTCTAGAATGTCTGATAACGGAGAACTGGAAG	This paper
Primer pCDH-CMV-MCS-EF1-GFP+Puro Reverse CGGGATCCTTAACGGTTACTCTTCATTGCTTC	This paper
Recombinant DNA
pCI-Neo-His-Pitaire-Myc	Addgene	Plasmid #26066
pECE-M2-PAK2 wt	Addgene	Plasmid #31663
pcDNA 3.1-3×HA	This paper
pcDNA 3.1-3×HA-PAK2 WT	This paper
pcDNA 3.1-3×HA-PAK2 P27	This paper
pcDNA 3.1-3×HA-PAK2 P34	This paper
pcDNA 3.1-3×HA-PAK2 KD	This paper
pGEX-6p-1	YouBio	VT-1258
pGEX-6p-1-PAK2 WT	This paper
pGEX-6p-1-PAK2 T134A	This paper
pGEX-6p-1-PAK2 T169A	This paper
pGEX-6p-1-PAK2 2A	This paper
pCDH-CMV-MCS-EF1-GFP+Puro	YouBio	VT-8070
pCDH-CMV-MCS-EF1-GFP+Puro-PAK2 WT	This paper
pCDH-CMV-MCS-EF1-GFP+Puro-PAK2 2A	This paper
pLKO.1	This paper
psPAX2	This paper
pMD2.G	This paper
Software and Algorithms
GraphPad Prism software
Canvas12
